# Supplementary material for: SRSF1 regulates primordial follicle formation and number determination during meiotic prophase I
Source: BMC Biol. 2023 Mar 8;21:49. doi: 10.1186/s12915-023-01549-7 (PMC9993595; doi:10.1186/s12915-023-01549-7)
Supplement: Supplementary file 9 — Additional file 9. Individual data values. [file 12915_2023_1549_MOESM9_ESM.xlsx]

## Sheet: Fig. 2i
Ctrl	cKO
18.7325	19.5907
18.4173	26.759
17.7343	16.7863
21.102	20.8085
26.84	19.3291

## Sheet: Fig. 2k
Ctrl	cKO
0.106766	0.040836
0.108594	0.011211
0.146609	0.003737
0.132689	0.025522
0.152757	0.005957
0.144135	0.011211
0.103164	0.003737
0.174803	0.025522
0.161122	0.005957
0.16766	0.004806

## Sheet: Fig. 2l
Days	Ctrl (n=7)	cKO (n=6)
22	0	0
22	0.875	0
26	1.875	0
28	3.625	0
32	5.5	0
33	6.5	0
34	7.875	0
40	8.625	0
42	10	0
49	10.375	0
50	11.5	0
52	12.375	0
54	13.625	0
57	14.75	0
59	15.75	0
68	17.625	0
72	18.875	0
73	20.25	0
77	21.25	0
82	22.375	0
85	23.25	0
93	25.875	0
97	27.25	0
101	29.75	0
104	30.75	0
105	31.375	0
112	32.75	0
114	34	0
118	35.375	0
123	36.125	0
126	37	0
132	37.25	0
133	38.125	0
146	39	0
150	40.375	0
151	41.5	0
154	42.375	0
162	42.625	0
171	42.875	0
174	45.25	0
180	45.25	0

## Sheet: Fig. 2v
	Ctrl				cKO
Total follicles	1934	1644	3075	1966	25	20	107	14
Primordial follicles	1672	1447	2622	1636	23	18	85	14
Primary follicles	144	129	236	206	2	2	22	0
Secondary follicles	101	49	199	101	0	0	0	0
Antral follicles	17	19	18	23	0	0	0	0
Corpus luteums	8	5	5	0	0	0	0	0

## Sheet: Fig. 3e
Ctrl	cKO
8710	4245
9260	6400
9960	3190

## Sheet: Fig. 3f
	Ctrl			cKO
Primordial follicles	90.5281	83.9093	81.1747	68.3157	60.0781	69.7492
Oocytes in cysts or naked	7.06085	14.2549	17.5201	31.6843	39.9219	30.094
Primary follicles	2.41102	1.83585	1.30522	0.15674	0	0

## Sheet: Fig. 3m
Ctrl	cKO
1	0.888843
1	0.615572
1	0.486327

## Sheet: Fig. 3n
Ctrl	cKO
1	0.291183
1	0.196146
1	0.460094

## Sheet: Fig. 3o
Ctrl	cKO
12155	4285
14905	4960
13070	8475
	8240

## Sheet: Fig. 3p
	Ctrl			cKO
Primordial follicles	64.2534	47.5008	67.062	40.9568	34.879	15.3392	17.4757
Oocytes in cysts	35.7466	52.4992	32.938	59.0432	65.121	84.6608	82.5243

[truncated: 21 more sheets: Fig. 3r, Fig. 3s, Fig. 3u, Fig. 3w, Fig. 4d, Fig. 4f, Fig. 4h, Fig. 5b, Fig. 6b, Fig. 6d, Fig. 6f, Fig. 7d, Fig. 7e, Fig. 7f, Fig. 7g, Fig. 7h, Fig. 7j, Fig. 7l, Fig. S1a, Fig. S1c …]
